# Supplementary material for: Procalcitonin and Presepsin as Markers of Infectious Respiratory Diseases in Children: A Scoping Review of the Literature
Source: Children (Basel). 2024 Mar 15;11(3):350. doi: 10.3390/children11030350 (PMC10969719; doi:10.3390/children11030350)
Supplement: Supplementary file 1 [file children-11-00350-s001.zip]

Archive with 1 entries (1 files):
- children-2901899-supplementary.pdf
